# Supplementary material for: Oncoprotein SET-associated transcription factor ZBTB11 triggers lung cancer metastasis
Source: Nat Commun. 2024 Feb 14;15:1362. doi: 10.1038/s41467-024-45585-5 (PMC10867109; doi:10.1038/s41467-024-45585-5)
Supplement: Supplementary file 3 — Supplementary Data file 1 [file 41467_2024_45585_MOESM3_ESM.xlsx]

## Sheet: MS of H1299-EV
Protein Name	Total peptide	Unique peptide	Uniprot ID
ATP5B	6	4	P06576_ATPB_HUMAN
ACTA2	6	4	P62736_ACTA_HUMAN
DCAF7	6	3	P61962_DCAF7_HUMAN
TRIM21	5	4	P19474_RO52_HUMAN
HIST1H4A	4	4	P62805_H4_HUMAN
MVP	4	4	Q14764_MVP_HUMAN
HSP90B1	3	3	P14625_ENPL_HUMAN
FCGBP	3	3	Q9Y6R7_FCGBP_HUMAN
RPS8	3	3	P62241_RS8_HUMAN
RPS3	3	2	P23396_RS3_HUMAN
EEF1A1	3	2	P68104_EF1A1_HUMAN
TUBA1A	3	2	Q71U36_TBA1A_HUMAN
YWHAB	3	2	P31946_1433B_HUMAN
VIM	3	2	P08670_VIME_HUMAN
MAT2A	3	1	P31153_METK2_HUMAN
ACTB	2	2	P60709_ACTB_HUMAN
ANXA1	2	2	P04083_ANXA1_HUMAN
RPS14	2	2	P62263_RS14_HUMAN
RPS18	2	2	P62269_RS18_HUMAN
RPSA	2	2	P08865_RSSA_HUMAN
HSPA1L	2	2	P34931_HS71L_HUMAN
RPL29	2	1	P47914_RL29_HUMAN
HSPA9	2	1	P38646_GRP75_HUMAN
EEF2	2	1	P13639_EF2_HUMAN
IGF2BP1	2	1	Q9NZI8_IF2B1_HUMAN
LMO7	2	1	Q8WWI1_LMO7_HUMAN
HNRNPA1L2	2	1	Q32P51_RA1L2_HUMAN
FUS	1	1	P35637_FUS_HUMAN
HIST1H2BB	1	1	P33778_H2B1B_HUMAN
UBA52	1	1	P62987_RL40_HUMAN
TUBA3E	1	1	Q6PEY2_TBA3E_HUMAN
HSPA8	1	1	P11142_HSP7C_HUMAN
ECM1	1	1	Q16610_ECM1_HUMAN
TUBB2A	1	1	Q13885_TBB2A_HUMAN
PGD	1	1	P52209_6PGD_HUMAN
ANXA2	1	1	P07355_ANXA2_HUMAN
HNRNPD	1	1	Q14103_HNRPD_HUMAN
EWSR1	1	1	Q01844_EWS_HUMAN
RPL31	1	1	P62899_RL31_HUMAN
HIST1H1A	1	1	Q02539_H11_HUMAN
MTHFD1L	1	1	Q6UB35_C1TM_HUMAN
TUBB4A	1	1	P04350_TBB4A_HUMAN
RPS9	1	1	P46781_RS9_HUMAN
HSP90AB2P	1	1	Q58FF8_H90B2_HUMAN
TNRC6B	1	1	Q9UPQ9_TNR6B_HUMAN
RPS19	1	1	P39019_RS19_HUMAN
RPL12	1	1	P30050_RL12_HUMAN
HIST1H2AA	1	1	Q96QV6_H2A1A_HUMAN
PSMD14	1	1	O00487_PSDE_HUMAN
SLC25A4	1	1	P12235_ADT1_HUMAN
EIF3I	1	1	Q13347_EIF3I_HUMAN
RPL3	1	1	P39023_RL3_HUMAN
RPS2	1	1	P15880_RS2_HUMAN
SETSIP	1	1	P0DME0_SETLP_HUMAN
DDX3Y	1	1	O15523_DDX3Y_HUMAN
LAP3	1	1	P28838_AMPL_HUMAN
YWHAZ	1	1	P63104_1433Z_HUMAN
IGJ	1	1	P01591_IGJ_HUMAN
YWHAE	1	1	P62258_1433E_HUMAN
SNRPD2	1	1	P62316_SMD2_HUMAN
MAX	1	1	P61244_MAX_HUMAN
EIF4A3	1	1	P38919_IF4A3_HUMAN
HIST1H2BA	1	1	Q96A08_H2B1A_HUMAN
RPL23	1	1	P62829_RL23_HUMAN
ADH6	1	1	P28332_ADH6_HUMAN
AK2	1	1	P54819_KAD2_HUMAN

## Sheet: MS of H1299-F-HA-SET
Protein Symbol	Total Peptide	Unique Peptide	Uniprot ID
TRIM28	52	21	Q13263_TIF1B_HUMAN
PRRC2A	30	25	P48634_PRC2A_HUMAN
SETSIP	18	6	P0DME0_SETLP_HUMAN
HMGA1	17	6	P17096_HMGA1_HUMAN
SET	17	4	Q01105_SET_HUMAN
RIF1	16	13	Q5UIP0_RIF1_HUMAN
HSPA5	14	10	P11021_GRP78_HUMAN
SF3B2	12	11	Q13435_SF3B2_HUMAN
NPM1	10	9	P06748_NPM_HUMAN
SF3A1	9	8	Q15459_SF3A1_HUMAN
ZBTB11	9	7	O95625_ZBT11_HUMAN
HSPA8	8	7	P11142_HSP7C_HUMAN
HNRNPC	8	4	P07910_HNRPC_HUMAN
HNRNPA2B1	7	6	P22626_ROA2_HUMAN
HCFC1	7	6	P51610_HCFC1_HUMAN
GATAD2A	7	6	Q86YP4_P66A_HUMAN
SNRPB	7	4	P14678_RSMB_HUMAN
HSPA9	6	6	P38646_GRP75_HUMAN
CCDC86	6	6	Q9H6F5_CCD86_HUMAN
PHC3	6	5	Q8NDX5_PHC3_HUMAN
GON4L	6	5	Q3T8J9_GON4L_HUMAN
HSPA1A	6	5	P08107_HSP71_HUMAN
CD3EAP	6	3	O15446_RPA34_HUMAN
HNRNPM	5	5	P52272_HNRPM_HUMAN
MDC1	5	5	Q14676_MDC1_HUMAN
ZNF646	5	5	O15015_ZN646_HUMAN
VIM	5	5	P08670_VIME_HUMAN
SUGP2	5	5	Q8IX01_SUGP2_HUMAN
PHC1	5	5	P78364_PHC1_HUMAN
ZBTB21	5	4	Q9ULJ3_ZBT21_HUMAN
HIST1H4A	5	4	P62805_H4_HUMAN
CD2BP2	5	3	O95400_CD2B2_HUMAN
HIST1H1A	5	3	Q02539_H11_HUMAN
TOP1	5	3	P11387_TOP1_HUMAN
SNRPGP15	5	2	A8MWD9_RUXGL_HUMAN
CBX3	4	4	Q13185_CBX3_HUMAN
HNRNPH3	4	4	P31942_HNRH3_HUMAN
PRRC2C	4	4	Q9Y520_PRC2C_HUMAN
POP1	4	4	Q99575_POP1_HUMAN
SMARCE1	4	3	Q969G3_SMCE1_HUMAN
HIST1H1C	4	3	P16403_H12_HUMAN
GGCT	4	3	O75223_GGCT_HUMAN
RING1	4	2	Q06587_RING1_HUMAN
ALYREF	3	3	Q86V81_THOC4_HUMAN
YBX1	3	3	P67809_YBOX1_HUMAN
HIST1H1B	3	3	P16401_H15_HUMAN
RNF2	3	3	Q99496_RING2_HUMAN
MAX	3	3	P61244_MAX_HUMAN
HSPA1L	3	3	P34931_HS71L_HUMAN
PSMD4	3	3	P55036_PSMD4_HUMAN
C11orf84	3	3	Q9BUA3_CK084_HUMAN
THRAP3	3	3	Q9Y2W1_TR150_HUMAN
ARID2	3	3	Q68CP9_ARID2_HUMAN
HNRNPU	3	3	Q00839_HNRPU_HUMAN
RBM17	3	3	Q96I25_SPF45_HUMAN
FUS	3	3	P35637_FUS_HUMAN
ACTA2	3	3	P62736_ACTA_HUMAN
PKM	3	3	P14618_KPYM_HUMAN
HSPA2	3	3	P54652_HSP72_HUMAN
POLR1C	3	3	O15160_RPAC1_HUMAN
PSPC1	3	3	Q8WXF1_PSPC1_HUMAN
SNRPA1	3	3	P09661_RU2A_HUMAN
SMARCC2	3	3	Q8TAQ2_SMRC2_HUMAN
ENO1	3	3	P06733_ENOA_HUMAN
KMT2B	3	2	Q9UMN6_KMT2B_HUMAN
FIP1L1	3	2	Q6UN15_FIP1_HUMAN
SNRPE	3	2	P62304_RUXE_HUMAN
CBX1	3	2	P83916_CBX1_HUMAN
BMI1	3	2	P35226_BMI1_HUMAN
TUBA1A	3	2	Q71U36_TBA1A_HUMAN
ATP5B	3	2	P06576_ATPB_HUMAN
DDX21	3	2	Q9NR30_DDX21_HUMAN
EHMT1	3	2	Q9H9B1_EHMT1_HUMAN
SNRPF	3	1	P62306_RUXF_HUMAN
ZNF579	2	2	Q8NAF0_ZN579_HUMAN
DCAF7	2	2	P61962_DCAF7_HUMAN
SFPQ	2	2	P23246_SFPQ_HUMAN
FN1	2	2	P02751_FINC_HUMAN
SGOL2	2	2	Q562F6_SGOL2_HUMAN
RUVBL1	2	2	Q9Y265_RUVB1_HUMAN
RANBP10	2	2	Q6VN20_RBP10_HUMAN
RBBP4	2	2	Q09028_RBBP4_HUMAN
RBM7	2	2	Q9Y580_RBM7_HUMAN
WIZ	2	2	O95785_WIZ_HUMAN
HCFC1	2	2	A6NEM2_A6NEM2_HUMAN
MRPS22	2	2	P82650_RT22_HUMAN
CAT	2	2	P04040_CATA_HUMAN
HNRNPH1	2	2	P31943_HNRH1_HUMAN
MAGED2	2	2	Q9UNF1_MAGD2_HUMAN
RALY	2	2	Q9UKM9_RALY_HUMAN
NOP2	2	2	P46087_NOP2_HUMAN
SPIN1	2	2	Q9Y657_SPIN1_HUMAN
EEF1A1	2	2	P68104_EF1A1_HUMAN
RSL1D1	2	2	O76021_RL1D1_HUMAN
ZMYND8	2	2	Q9ULU4_PKCB1_HUMAN
ANXA2	2	2	P07355_ANXA2_HUMAN
SRP14	2	2	P37108_SRP14_HUMAN
DNAJC9	2	2	Q8WXX5_DNJC9_HUMAN
HNRNPCL3	2	2	B7ZW38_HNRC3_HUMAN
ZCCHC8	2	2	Q6NZY4_ZCHC8_HUMAN
SGOL1	2	2	Q5FBB7_SGOL1_HUMAN
HNRNPK	2	2	P61978_HNRPK_HUMAN
TFAM	2	2	Q00059_TFAM_HUMAN
RPS25	2	2	P62851_RS25_HUMAN
MBD2	2	2	Q9UBB5_MBD2_HUMAN
ZNF593	2	2	O00488_ZN593_HUMAN
DPY30	2	2	Q9C005_DPY30_HUMAN
LMNA	2	2	P02545_LMNA_HUMAN
CBX8	2	2	Q9HC52_CBX8_HUMAN
PHC2	2	2	Q8IXK0_PHC2_HUMAN
RBM14	2	2	Q96PK6_RBM14_HUMAN
EBNA1BP2	2	2	Q99848_EBP2_HUMAN
C19orf43	2	2	Q9BQ61_CS043_HUMAN
KMT2A	2	2	Q03164_KMT2A_HUMAN
PHF10	2	2	Q8WUB8_PHF10_HUMAN
MAT2A	2	1	P31153_METK2_HUMAN
HIST1H2BB	2	1	P33778_H2B1B_HUMAN
C11orf98	2	1	A0A0B4J220_A0A0B4J220_HUMAN
ZNF444	2	1	Q8N0Y2_ZN444_HUMAN
RPL29	2	1	P47914_RL29_HUMAN
NOP14	2	1	P78316_NOP14_HUMAN
TUBB2A	2	1	Q13885_TBB2A_HUMAN
MBD6	2	1	Q96DN6_MBD6_HUMAN
CDSN	2	1	Q15517_CDSN_HUMAN
FOXK2	2	1	Q01167_FOXK2_HUMAN
PCBP1	2	1	Q15365_PCBP1_HUMAN
HNRNPA1L2	2	1	Q32P51_RA1L2_HUMAN
ACTR5	2	1	Q9H9F9_ARP5_HUMAN
RBBP7	2	1	Q16576_RBBP7_HUMAN
C19orf53	2	1	Q9UNZ5_L10K_HUMAN
C5orf24	1	1	Q7Z6I8_CE024_HUMAN
ASH1L	1	1	Q9NR48_ASH1L_HUMAN
UBA52	1	1	P62987_RL40_HUMAN
HNRNPD	1	1	Q14103_HNRPD_HUMAN
SF3B4	1	1	Q15427_SF3B4_HUMAN
S100A14	1	1	Q9HCY8_S10AE_HUMAN
CHTOP	1	1	Q9Y3Y2_CHTOP_HUMAN
POLR2E	1	1	P19388_RPAB1_HUMAN
LYZ	1	1	P61626_LYSC_HUMAN
SBSN	1	1	Q6UWP8_SBSN_HUMAN
SKP1	1	1	P63208_SKP1_HUMAN
RBM28	1	1	Q9NW13_RBM28_HUMAN
ZBTB24	1	1	O43167_ZBT24_HUMAN
HNRNPAB	1	1	D6RBZ0_D6RBZ0_HUMAN
EWSR1	1	1	Q01844_EWS_HUMAN
SS18L2	1	1	Q9UHA2_S18L2_HUMAN
ZNF408	1	1	Q9H9D4_ZN408_HUMAN
ECM1	1	1	Q16610_ECM1_HUMAN
ZNF574	1	1	Q6ZN55_ZN574_HUMAN
PIH1D1	1	1	Q9NWS0_PIHD1_HUMAN
EXOSC6	1	1	Q5RKV6_EXOS6_HUMAN
METAP1	1	1	P53582_MAP11_HUMAN
PPP2CA	1	1	P67775_PP2AA_HUMAN
SSBP4	1	1	Q9BWG4_SSBP4_HUMAN
PSMD14	1	1	O00487_PSDE_HUMAN
PRSS3	1	1	P35030_TRY3_HUMAN
DDX24	1	1	Q9GZR7_DDX24_HUMAN
LSM10	1	1	Q969L4_LSM10_HUMAN
REPIN1	1	1	Q9BWE0_REPI1_HUMAN
PSMB6	1	1	P28072_PSB6_HUMAN
REST	1	1	Q13127_REST_HUMAN
MRPL46	1	1	Q9H2W6_RM46_HUMAN
KIAA1598	1	1	A0MZ66_SHOT1_HUMAN
EEF2	1	1	P13639_EF2_HUMAN
DDA1	1	1	Q9BW61_DDA1_HUMAN
SLC25A4	1	1	P12235_ADT1_HUMAN
ACTB	1	1	P60709_ACTB_HUMAN
MATR3	1	1	P43243_MATR3_HUMAN
SP2	1	1	Q02086_SP2_HUMAN
NUP50	1	1	Q9UKX7_NUP50_HUMAN
PGD	1	1	P52209_6PGD_HUMAN
CBX5	1	1	P45973_CBX5_HUMAN
RPS9	1	1	P46781_RS9_HUMAN
HOXB4	1	1	P17483_HXB4_HUMAN
PCGF2	1	1	P35227_PCGF2_HUMAN
RBM10	1	1	P98175_RBM10_HUMAN
MYL6B	1	1	P14649_MYL6B_HUMAN
ATF2	1	1	P15336_ATF2_HUMAN
GATAD2B	1	1	Q8WXI9_P66B_HUMAN
HIST1H2AA	1	1	Q96QV6_H2A1A_HUMAN
GLTSCR2	1	1	Q9NZM5_GSCR2_HUMAN
RAI1	1	1	Q7Z5J4_RAI1_HUMAN
H1FX	1	1	Q92522_H1X_HUMAN
TUBB4A	1	1	P04350_TBB4A_HUMAN
BCL7A	1	1	Q4VC05_BCL7A_HUMAN
TXN	1	1	P10599_THIO_HUMAN
SSR1	1	1	P43307_SSRA_HUMAN
SRP9	1	1	P49458_SRP09_HUMAN
BRD8	1	1	Q9H0E9_BRD8_HUMAN
MBD3	1	1	O95983_MBD3_HUMAN
ZNF768	1	1	Q9H5H4_ZN768_HUMAN
TUBA3E	1	1	Q6PEY2_TBA3E_HUMAN
CYR61	1	1	O00622_CYR61_HUMAN
IGJ	1	1	P01591_IGJ_HUMAN
SF3A3	1	1	Q12874_SF3A3_HUMAN
TSNARE1	1	1	Q96NA8_TSNA1_HUMAN
PRDX1	1	1	Q06830_PRDX1_HUMAN
HSP90AB2P	1	1	Q58FF8_H90B2_HUMAN
PSMA8	1	1	Q8TAA3_PSA7L_HUMAN
PRDM15	1	1	P57071_PRD15_HUMAN
MYBBP1A	1	1	Q9BQG0_MBB1A_HUMAN
CSNK2B	1	1	P67870_CSK2B_HUMAN
ZNF445	1	1	P59923_ZN445_HUMAN
MRPS23	1	1	Q9Y3D9_RT23_HUMAN
EEF1D	1	1	P29692_EF1D_HUMAN
RUVBL2	1	1	Q9Y230_RUVB2_HUMAN
DDX3Y	1	1	O15523_DDX3Y_HUMAN
C11orf98	1	1	E9PRG8_CK098_HUMAN
INA	1	1	Q16352_AINX_HUMAN
YLPM1	1	1	P49750_YLPM1_HUMAN
MORF4L2	1	1	Q15014_MO4L2_HUMAN
EXOSC1	1	1	Q9Y3B2_EXOS1_HUMAN
NONO	1	1	Q15233_NONO_HUMAN
TUFM	1	1	P49411_EFTU_HUMAN
ZNHIT6	1	1	Q9NWK9_BCD1_HUMAN
TAF9	1	1	Q16594_TAF9_HUMAN
PPP2R1A	1	1	P30153_2AAA_HUMAN
EIF4A1	1	1	P60842_IF4A1_HUMAN
PLBD2	1	1	Q8NHP8_PLBL2_HUMAN
PRKRIR	1	1	O43422_P52K_HUMAN
TIMM13	1	1	Q9Y5L4_TIM13_HUMAN
MUT	1	1	P22033_MUTA_HUMAN
FAM32A	1	1	Q9Y421_FA32A_HUMAN
RPS6	1	1	P62753_RS6_HUMAN
POLR1D	1	1	Q9Y2S0_RPAC2_HUMAN

## Sheet: SET-specific binding protein
Protein Symbol	Total Peptide	Unique Peptide	Uniprot ID
TRIM28	52	21	Q13263_TIF1B_HUMAN
PRRC2A	30	25	P48634_PRC2A_HUMAN
HMGA1	17	6	P17096_HMGA1_HUMAN
SET	17	4	Q01105_SET_HUMAN
RIF1	16	13	Q5UIP0_RIF1_HUMAN
HSPA5	14	10	P11021_GRP78_HUMAN
SF3B2	12	11	Q13435_SF3B2_HUMAN
NPM1	10	9	P06748_NPM_HUMAN
SF3A1	9	8	Q15459_SF3A1_HUMAN
ZBTB11	9	7	O95625_ZBT11_HUMAN
HNRNPC	8	4	P07910_HNRPC_HUMAN
HNRNPA2B1	7	6	P22626_ROA2_HUMAN
HCFC1	7	6	P51610_HCFC1_HUMAN
GATAD2A	7	6	Q86YP4_P66A_HUMAN
SNRPB	7	4	P14678_RSMB_HUMAN
CCDC86	6	6	Q9H6F5_CCD86_HUMAN
PHC3	6	5	Q8NDX5_PHC3_HUMAN
GON4L	6	5	Q3T8J9_GON4L_HUMAN
HSPA1A	6	5	P08107_HSP71_HUMAN
CD3EAP	6	3	O15446_RPA34_HUMAN
HNRNPM	5	5	P52272_HNRPM_HUMAN
MDC1	5	5	Q14676_MDC1_HUMAN
ZNF646	5	5	O15015_ZN646_HUMAN
SUGP2	5	5	Q8IX01_SUGP2_HUMAN
PHC1	5	5	P78364_PHC1_HUMAN
ZBTB21	5	4	Q9ULJ3_ZBT21_HUMAN
CD2BP2	5	3	O95400_CD2B2_HUMAN
TOP1	5	3	P11387_TOP1_HUMAN
SNRPGP15	5	2	A8MWD9_RUXGL_HUMAN
CBX3	4	4	Q13185_CBX3_HUMAN
HNRNPH3	4	4	P31942_HNRH3_HUMAN
PRRC2C	4	4	Q9Y520_PRC2C_HUMAN
POP1	4	4	Q99575_POP1_HUMAN
SMARCE1	4	3	Q969G3_SMCE1_HUMAN
HIST1H1C	4	3	P16403_H12_HUMAN
GGCT	4	3	O75223_GGCT_HUMAN
RING1	4	2	Q06587_RING1_HUMAN
ALYREF	3	3	Q86V81_THOC4_HUMAN
YBX1	3	3	P67809_YBOX1_HUMAN
HIST1H1B	3	3	P16401_H15_HUMAN
RNF2	3	3	Q99496_RING2_HUMAN
PSMD4	3	3	P55036_PSMD4_HUMAN
C11orf84	3	3	Q9BUA3_CK084_HUMAN
THRAP3	3	3	Q9Y2W1_TR150_HUMAN
ARID2	3	3	Q68CP9_ARID2_HUMAN
HNRNPU	3	3	Q00839_HNRPU_HUMAN
RBM17	3	3	Q96I25_SPF45_HUMAN
PKM	3	3	P14618_KPYM_HUMAN
HSPA2	3	3	P54652_HSP72_HUMAN
POLR1C	3	3	O15160_RPAC1_HUMAN
PSPC1	3	3	Q8WXF1_PSPC1_HUMAN
SNRPA1	3	3	P09661_RU2A_HUMAN
SMARCC2	3	3	Q8TAQ2_SMRC2_HUMAN
ENO1	3	3	P06733_ENOA_HUMAN
KMT2B	3	2	Q9UMN6_KMT2B_HUMAN
FIP1L1	3	2	Q6UN15_FIP1_HUMAN
SNRPE	3	2	P62304_RUXE_HUMAN
CBX1	3	2	P83916_CBX1_HUMAN
BMI1	3	2	P35226_BMI1_HUMAN
DDX21	3	2	Q9NR30_DDX21_HUMAN
EHMT1	3	2	Q9H9B1_EHMT1_HUMAN
SNRPF	3	1	P62306_RUXF_HUMAN
ZNF579	2	2	Q8NAF0_ZN579_HUMAN
SFPQ	2	2	P23246_SFPQ_HUMAN
FN1	2	2	P02751_FINC_HUMAN
SGOL2	2	2	Q562F6_SGOL2_HUMAN
RUVBL1	2	2	Q9Y265_RUVB1_HUMAN
RANBP10	2	2	Q6VN20_RBP10_HUMAN
RBBP4	2	2	Q09028_RBBP4_HUMAN
RBM7	2	2	Q9Y580_RBM7_HUMAN
WIZ	2	2	O95785_WIZ_HUMAN
HCFC1	2	2	A6NEM2_A6NEM2_HUMAN
MRPS22	2	2	P82650_RT22_HUMAN
CAT	2	2	P04040_CATA_HUMAN
HNRNPH1	2	2	P31943_HNRH1_HUMAN
MAGED2	2	2	Q9UNF1_MAGD2_HUMAN
RALY	2	2	Q9UKM9_RALY_HUMAN
NOP2	2	2	P46087_NOP2_HUMAN
SPIN1	2	2	Q9Y657_SPIN1_HUMAN
RSL1D1	2	2	O76021_RL1D1_HUMAN
ZMYND8	2	2	Q9ULU4_PKCB1_HUMAN
SRP14	2	2	P37108_SRP14_HUMAN
DNAJC9	2	2	Q8WXX5_DNJC9_HUMAN
HNRNPCL3	2	2	B7ZW38_HNRC3_HUMAN
ZCCHC8	2	2	Q6NZY4_ZCHC8_HUMAN
SGOL1	2	2	Q5FBB7_SGOL1_HUMAN
HNRNPK	2	2	P61978_HNRPK_HUMAN
TFAM	2	2	Q00059_TFAM_HUMAN
RPS25	2	2	P62851_RS25_HUMAN
MBD2	2	2	Q9UBB5_MBD2_HUMAN
ZNF593	2	2	O00488_ZN593_HUMAN
DPY30	2	2	Q9C005_DPY30_HUMAN
LMNA	2	2	P02545_LMNA_HUMAN
CBX8	2	2	Q9HC52_CBX8_HUMAN
PHC2	2	2	Q8IXK0_PHC2_HUMAN
RBM14	2	2	Q96PK6_RBM14_HUMAN
EBNA1BP2	2	2	Q99848_EBP2_HUMAN
C19orf43	2	2	Q9BQ61_CS043_HUMAN
KMT2A	2	2	Q03164_KMT2A_HUMAN
PHF10	2	2	Q8WUB8_PHF10_HUMAN
C11orf98	2	1	A0A0B4J220_A0A0B4J220_HUMAN
ZNF444	2	1	Q8N0Y2_ZN444_HUMAN
NOP14	2	1	P78316_NOP14_HUMAN
MBD6	2	1	Q96DN6_MBD6_HUMAN
CDSN	2	1	Q15517_CDSN_HUMAN
FOXK2	2	1	Q01167_FOXK2_HUMAN
PCBP1	2	1	Q15365_PCBP1_HUMAN
ACTR5	2	1	Q9H9F9_ARP5_HUMAN
RBBP7	2	1	Q16576_RBBP7_HUMAN
C19orf53	2	1	Q9UNZ5_L10K_HUMAN
C5orf24	1	1	Q7Z6I8_CE024_HUMAN
ASH1L	1	1	Q9NR48_ASH1L_HUMAN
SF3B4	1	1	Q15427_SF3B4_HUMAN
S100A14	1	1	Q9HCY8_S10AE_HUMAN
CHTOP	1	1	Q9Y3Y2_CHTOP_HUMAN
POLR2E	1	1	P19388_RPAB1_HUMAN
LYZ	1	1	P61626_LYSC_HUMAN
SBSN	1	1	Q6UWP8_SBSN_HUMAN
SKP1	1	1	P63208_SKP1_HUMAN
RBM28	1	1	Q9NW13_RBM28_HUMAN
ZBTB24	1	1	O43167_ZBT24_HUMAN
HNRNPAB	1	1	D6RBZ0_D6RBZ0_HUMAN
SS18L2	1	1	Q9UHA2_S18L2_HUMAN
ZNF408	1	1	Q9H9D4_ZN408_HUMAN
ZNF574	1	1	Q6ZN55_ZN574_HUMAN
PIH1D1	1	1	Q9NWS0_PIHD1_HUMAN
EXOSC6	1	1	Q5RKV6_EXOS6_HUMAN
METAP1	1	1	P53582_MAP11_HUMAN
PPP2CA	1	1	P67775_PP2AA_HUMAN
SSBP4	1	1	Q9BWG4_SSBP4_HUMAN
PRSS3	1	1	P35030_TRY3_HUMAN
DDX24	1	1	Q9GZR7_DDX24_HUMAN
LSM10	1	1	Q969L4_LSM10_HUMAN
REPIN1	1	1	Q9BWE0_REPI1_HUMAN
PSMB6	1	1	P28072_PSB6_HUMAN
REST	1	1	Q13127_REST_HUMAN
MRPL46	1	1	Q9H2W6_RM46_HUMAN
KIAA1598	1	1	A0MZ66_SHOT1_HUMAN
DDA1	1	1	Q9BW61_DDA1_HUMAN
MATR3	1	1	P43243_MATR3_HUMAN
SP2	1	1	Q02086_SP2_HUMAN
NUP50	1	1	Q9UKX7_NUP50_HUMAN
CBX5	1	1	P45973_CBX5_HUMAN
HOXB4	1	1	P17483_HXB4_HUMAN
PCGF2	1	1	P35227_PCGF2_HUMAN
RBM10	1	1	P98175_RBM10_HUMAN
MYL6B	1	1	P14649_MYL6B_HUMAN
ATF2	1	1	P15336_ATF2_HUMAN
GATAD2B	1	1	Q8WXI9_P66B_HUMAN
GLTSCR2	1	1	Q9NZM5_GSCR2_HUMAN
RAI1	1	1	Q7Z5J4_RAI1_HUMAN
H1FX	1	1	Q92522_H1X_HUMAN
BCL7A	1	1	Q4VC05_BCL7A_HUMAN
TXN	1	1	P10599_THIO_HUMAN
SSR1	1	1	P43307_SSRA_HUMAN
SRP9	1	1	P49458_SRP09_HUMAN
BRD8	1	1	Q9H0E9_BRD8_HUMAN
MBD3	1	1	O95983_MBD3_HUMAN
ZNF768	1	1	Q9H5H4_ZN768_HUMAN
CYR61	1	1	O00622_CYR61_HUMAN
SF3A3	1	1	Q12874_SF3A3_HUMAN
TSNARE1	1	1	Q96NA8_TSNA1_HUMAN
PRDX1	1	1	Q06830_PRDX1_HUMAN
PSMA8	1	1	Q8TAA3_PSA7L_HUMAN
PRDM15	1	1	P57071_PRD15_HUMAN
MYBBP1A	1	1	Q9BQG0_MBB1A_HUMAN
CSNK2B	1	1	P67870_CSK2B_HUMAN
ZNF445	1	1	P59923_ZN445_HUMAN
MRPS23	1	1	Q9Y3D9_RT23_HUMAN
EEF1D	1	1	P29692_EF1D_HUMAN
RUVBL2	1	1	Q9Y230_RUVB2_HUMAN
C11orf98	1	1	E9PRG8_CK098_HUMAN
INA	1	1	Q16352_AINX_HUMAN
YLPM1	1	1	P49750_YLPM1_HUMAN
MORF4L2	1	1	Q15014_MO4L2_HUMAN
EXOSC1	1	1	Q9Y3B2_EXOS1_HUMAN
NONO	1	1	Q15233_NONO_HUMAN
TUFM	1	1	P49411_EFTU_HUMAN
ZNHIT6	1	1	Q9NWK9_BCD1_HUMAN
TAF9	1	1	Q16594_TAF9_HUMAN
PPP2R1A	1	1	P30153_2AAA_HUMAN
EIF4A1	1	1	P60842_IF4A1_HUMAN
PLBD2	1	1	Q8NHP8_PLBL2_HUMAN
PRKRIR	1	1	O43422_P52K_HUMAN
TIMM13	1	1	Q9Y5L4_TIM13_HUMAN
MUT	1	1	P22033_MUTA_HUMAN
FAM32A	1	1	Q9Y421_FA32A_HUMAN
RPS6	1	1	P62753_RS6_HUMAN
POLR1D	1	1	Q9Y2S0_RPAC2_HUMAN
