# Supplementary material for: Oncoprotein SET-associated transcription factor ZBTB11 triggers lung cancer metastasis
Source: Nat Commun. 2024 Feb 14;15:1362. doi: 10.1038/s41467-024-45585-5 (PMC10867109; doi:10.1038/s41467-024-45585-5)
Supplement: Supplementary file 4 — Supplementary Data file 2 [file 41467_2024_45585_MOESM4_ESM.xlsx]

## Sheet: Antobodies
Name	Catalog	Application
ZBTB11	Bethyl: A303-240A	WB, Co-IP, IF, IHC, ChIP, ChIP-seq
SET	Bethyl: A302-262A	WB, IHC
SET	Santa Cruz: sc-133138	WB
SET	Sigma:WH0006418M1-100UG	IF
SET	Homemade	ChIP
Flag	MBL: PM020	WB
Myc	Santa Cruz: sc-40	WB
HA	Roche: 11867423001	WB
Vinculin	Sigma: V9131	WB
YAP1	Santa Cruz: sc-376830	WB, IHC
Collagen IV	NOVUS: NB120-6586S	IHC
MMP9	Abclonal: A11521	IHC
MMP9	CST: 13667S	WB
PRRG2	Abcam: ab228870	WB, IHC
p-YAP1-S127	Abclonal: AP0489	WB, IHC
p-YAP1-S397	Abclonal: AP0922	WB
β-actin	Proteintech: 60008-1-lg	WB
HDAC1	Santa Cruz: sc-81598	WB

## Sheet: siRNA, shRNA and sgRNA
Name	Sequence
Control siRNA (si-Ctr)	UUCUCCGAACGUGUCACGU
Homo si-ZBTB11 #1	GGAGCTGTTTCCAGTCATG
Homo si-ZBTB11 #2	GTGACATCTCTTGTACACT
Homo si-SET	GUGACAGAAUUUGAAGAUA
Homo si-MMP9	CACCTATTGGATCCAAAACTACT
Homo si-MMP19	GCCTCTAGAAGGATCTAATAACT
Homo si-SPARC	CCACAGUACCGGAUUCUCUCUUUAA
Homo si-PECAM1	CAGAUACUCUAGAACGGAA
Homo si-PRRG2	AACCACCUGCCUGGAUACUUC
Homo si-YAP1	GGUGAUACUAUCAACCAAA
Control shRNA (sh-Ctr)	Dharmacon: RHS4080
Homo sh-ZBTB11	Dharmacon: RHS3979-201847479
Homo sh-SET	Dharmacon: RHS3979-201781412
Homo sh-MMP9	CAGTTTCCATTCATCTTCCAA
Homo sh-PRRG2	CCTGGATACTTCACCCAGTGA
Homo sh-YAP1	GACCAATAGCTCAGATCCTTT
Homo sg-ZBTB11	AGTAGTGCCAGGTCTGATGC

## Sheet: primers
Name	Primer Sequence	Application
Homo MMP9	F: AGACCTGGGCAGATTCCAAAC	RT–qPCR
	R: CGGCAAGTCTTCCGAGTAGT
Homo MMP19	F: GCTTCCTACTCCCCATGACAG	RT–qPCR
	R: CCCATATTGTGACAGGTAGTCCA
Homo SPARC	F: TGAGGTATCTGTGGGAGCTAATC	RT–qPCR
	R: CCTTGCCGTGTTTGCAGTG
Homo PECAM1	F: AACAGTGTTGACATGAAGAGCC	RT–qPCR
	R: TGTAAAACAGCACGTCATCCTT
Homo SPP1	F: CTCCATTGACTCGAACGACTC	RT–qPCR
	R: CAGGTCTGCGAAACTTCTTAGAT
Homo COL14A1	F: ATGCCAGACCAGAATTACACAG	RT–qPCR
	R: ACCATCGACCAGGATTACAATGT
Homo SET	F: AGCAAGAAGCGATTGAACACA	RT–qPCR
	R: TGGTTGGCGGAGTTTGTTATATT
Homo ZBTB11	F: GCATCAGACCTGGCACTACTTG	RT–qPCR
	R: TTTCTCCTGGCATTTGCTACAC
Homo PRRG2	F: AGTAGCCATACCCGGATTCCA	RT–qPCR
	R: ACACCTCTCTTCCAGACACTC
Homo CTGF	F: CAGCATGGACGTTCGTCTG	RT–qPCR
	R: AACCACGGTTTGGTCCTTGG
Homo FOXM1	F: GGAGCAGCGACAGGTTAAGG	RT–qPCR
	R: GTTGATGGCGAATTGTATCATGG
Homo THBS1	F: AGACTCCGCATCGCAAAGG	RT–qPCR
	R: TCACCACGTTGTTGTCAAGGG
Homo CYR61	F: GGTCAAAGTTACCGGGCAGT	RT–qPCR
	R: GGAGGCATCGAATCCCAGC
Homo ITGAV	F: GCTGTCGGAGATTTCAATGGT	RT–qPCR
	R: TCTGCTCGCCAGTAAAATTGT
Homo ARHGAP29	F: AGAGGAACTGCTCCGTGTTTT	RT–qPCR
	R: TGCCTACATCTCCCATAAGGAAG
Homo B2M	F: CTTAGCTGTGCTCGCGCTACT	RT–qPCR
	R: CTTTCCATTCTCTGCTGGATGA
Homo β-ACTIN	F: CATGTACGTTGCTATCCAGGC	RT–qPCR
	R: CTCCTTAATGTCACGCACGAT
Mus Zbtb11	F: AACGAACGCGAGCCCTATG	RT–qPCR
	R: CCGCTGGTAGTAGAGGGTC
Mus Zbtb11	F: AGCTGGAGGTGGTGTTGC	RT-Semiquantitative PCR
	R: CGAGCTTCTCCTGACATTTGC
Mus Prrg2	F: GGACACCTCACCTCACAGAGA	RT–qPCR
	R: CCAGTGGTTAGCACGAGGA
Mus Mmp9	F: GGACCCGAAGCGGACATTG	RT–qPCR
	R: CGTCGTCGAAATGGGCATCT
Mus β-Actin	F: GTGACGTTGACATCCGTAAAGA	RT–qPCR
	R: GCCGGACTCATCGTACTCC
Homo MMP9	F: AAGGCGCAGATGGTGGAT	ChIP–qPCR
	R: TAAGAGGAGCTTAGTGTGGTGTC
Homo PRRG2	F: CTCTCTTCTCTTTCTCTCTCCGG	ChIP–qPCR
	R: CCTGGGAAATGCCTCGTACATA
Homo ATPAF1	F: CTGAAGGACGGACTACTACATCG	ChIP–qPCR
	R: CAAGTCCGTTCTCTAAAGCCAG
Homo ANKRD40	F: TGTGTCTTGTCCTCCTCCCT	ChIP–qPCR
	R: CCGGGCTGGCTGTTTATGTA
Homo COQ3	F: GAATCCGAGATGGGGACTGTAC	ChIP–qPCR
	R: GATCCCCAACATAAAGGTTCCG
Homo DUS1L	F: GGCGGGTAGGAAAGTCGATC	ChIP–qPCR
	R: GCCTCTGAAAGCCACTCACT
Homo HEMK1	F: CTGGTTCCTAAACGCCAGCT	ChIP–qPCR
	R: TGCATACAGGAAAGTGCGGG
Homo STX16	F: GAAGAGGAGTGAGAAGGCCG	ChIP–qPCR
	R: GGGACTTGTCTGAACCTGCT
Homo TACO1	F: TGGACTTGCTCAGATTTAGGCA	ChIP–qPCR
	R: TGCCCTTGAGCAGATCTAGTTAG
Homo TTC26	F: CAGAGAACGACGCTCTCCTC	ChIP–qPCR
	R: GCTGGTACGAACGGGAGAAA
Mus Zbtb11-flox	F: ATGTGTATGTGCCATGTGGGTGTGC	Genotyping for Zbtb11 floxed or WT allele
	R: ACCCTGTCCATTTCTGTGTGCATTAC
Mus Zbtb11-KO	F: ATGTGTATGTGCCATGTGGGTGTGC	Genotyping for Zbtb11 KO allele
	R: AAGCAGGTGGGATCTGAGTTTCAGC
